# Supplementary material for: Metabolic-dimension CKM staging and cardiometabolic components predict incident MASLD: a longitudinal community-based cohort study
Source: Front Endocrinol (Lausanne). 2026 May 22;17:1847134. doi: 10.3389/fendo.2026.1847134 (PMC13236620; doi:10.3389/fendo.2026.1847134)
Supplement: Supplementary file 1 [file Table1.xlsx]

## Sheet: S1
Table S1. MASLD prevalence by number of cardiometabolic components (cross-sectional analysis, n = 3,315).
CM components	N	MASLD cases	Prevalence (%)	Adjusted OR (95% CI)
0	196	0	0.0*	—*
1	644	56	8.7	1.00 (ref)
2	1,141	184	16.1	1.92 (1.41–2.62)
3	777	214	27.5	3.79 (2.77–5.18)
4	423	166	39.2	6.49 (4.66–9.05)
5	134	71	53.0	11.39 (7.42–17.49)
Per 1 increment	—	—	—	1.94 (1.79–2.10)
*MASLD requires ≥1 cardiometabolic criterion by definition. OR adjusted for age and sex. P for trend < 0.001.

## Sheet: S2
Table S2. Medication sensitivity analysis: association between the elevated blood pressure component (and continuous systolic blood pressure) and incident MASLD, stratified by antihypertensive medication use (forward cohort).
Panel A. Elevated blood pressure component (binary, CM definition)
Analysis	N	Events	HR (95% CI)	P value
Full cohort (Model 1, as in Table 2)	2,055	294	1.01 (0.78–1.30)	0.966
Full cohort, mutually adjusted (as in Table 2)	2,055	294	0.97 (0.73–1.29)	0.848
Excluding antihypertensive users (Model 1)	1,588	218	1.25 (0.93–1.68)	0.144
Excluding antihypertensive users, mutually adjusted	1,588	218	1.13 (0.81–1.57)	0.473
Excluding self-reported hypertension history (Model 1)	1,397	188	1.19 (0.87–1.62)	0.276
Full cohort + antihypertensive use as covariate	2,055	294	1.03 (0.80–1.33)	0.831
Panel B. Continuous systolic blood pressure (per 10 mmHg)
Analysis	N	Events	HR per 10 mmHg (95% CI)	P value
Full cohort (Model 1)	2,055	294	1.05 (0.95–1.16)	0.311
Excluding antihypertensive users (Model 1)	1,588	218	1.13 (1.01–1.26)	0.037
Medication use was obtained from the baseline community questionnaire (n = 1,849 with linkable records; 46% linkage to the forward cohort). Participants without linkable records were assumed not to be on antihypertensive medication (conservative assumption biasing toward the null). The elevated blood pressure component retained its Cox regression HR close to 1 in the primary analysis; after exclu…

## Sheet: S3
Table S3. TyG index quartiles and incident MASLD (forward cohort, n = 2,055).
TyG quartile	HR (95% CI)	P value
Q1 (lowest, ref)	1.00	—
Q2 vs Q1	1.36 (0.92–2.01)	0.127
Q3 vs Q1	1.64 (1.12–2.40)	0.012
Q4 vs Q1	2.64 (1.84–3.79)	<0.001
Model 1: adjusted for age and sex.

## Sheet: S4
Table S4. Forward cohort washout sensitivity: component-level HRs after excluding events within 12 months (n = 1,942; 181 events).
Component	Primary HR	Washout HR	Washout P
CM count (per 1)	1.44 (1.31–1.59)	1.58 (1.39–1.79)	<0.001
Excess adiposity	3.19 (2.24–4.53)	4.09 (2.50–6.68)	<0.001
Hypertriglyceridemia	2.03 (1.57–2.61)	2.50 (1.81–3.44)	<0.001
Low HDL-C	1.85 (1.43–2.41)	1.82 (1.29–2.57)	<0.001
Hyperglycemia	1.35 (1.05–1.72)	1.59 (1.17–2.16)	0.003
Elevated BP	1.01 (0.78–1.30)	1.13 (0.81–1.58)	0.465
CKM Stage 2 vs 0	2.33 (1.20–4.54)	3.28 (1.21–8.86)	0.020
Individual component HRs each adjusted for age and sex. Washout excluded events occurring within 12 months of baseline, reducing pre-existing subclinical disease. Washout strengthened all associations, particularly for excess adiposity (HR 3.19 → 4.09) and CKM Stage 2 (HR 2.33 → 3.28).

## Sheet: S5
Table S5. Sensitivity analysis: ultrasonographic fatty liver alone as alternative outcome, removing definitional overlap between CM components and MASLD.
Panel A. Cross-sectional analysis (n = 3,315)
Outcome	Prevalence	OR per CM component (95% CI)
MASLD (primary)	691/3,315 (20.8%)	1.94 (1.79–2.10)
Pure ultrasonographic FL	696/3,315 (21.0%)	1.90 (1.75–2.05)
Panel B. Forward cohort: baseline FL-free participants (n = 2,052; 292 events; median follow-up 2.61 years)
Predictor	MASLD outcome HR (primary)	FL outcome HR	FL P value
CM count (per 1)	1.44 (1.31–1.59)	1.46 (1.32–1.61)	<0.001
CKM Stage 2 vs 0	2.33 (1.20–4.54)	2.95 (1.39–6.26)	0.005
Per CKM stage (trend)	1.80 (1.39–2.31)	1.91 (1.47–2.48)	<0.001
Excess adiposity (mutual)	3.00 (2.02–4.44)	3.20 (2.13–4.80)	<0.001
Hypertriglyceridemia (mutual)	1.62 (1.22–2.17)	1.63 (1.22–2.18)	<0.001
Low HDL-C (mutual)	1.37 (1.02–1.82)	1.38 (1.03–1.84)	0.030
Hyperglycemia (mutual)	1.18 (0.89–1.55)	1.18 (0.90–1.56)	0.226
Elevated BP (mutual)	0.97 (0.73–1.28)	0.99 (0.74–1.33)	0.968
MetS (yes vs no)	2.09 (1.64–2.64)	2.11 (1.66–2.67)	<0.001
All HRs adjusted for age and sex (Model 1). MASLD outcome HRs are from the primary analysis (n = 2,055); minor differences from Table 2 (which reports Model 2) reflect the absence of lifestyle covariates. FL outcome analysis excluded participants with any ultrasonographic fatty liver at baseline (n = 2,052) and used incident fatty liver (without requiring metabolic criteria) as the outcome. Mutua…

## Sheet: S6
Table S6. Reverse cohort sensitivity analyses: baseline MASLD/FL predicting CKM stage progression.
Analysis	Exposure	N	Events	HR (95% CI)	P value
Model 1 (age+sex)	MASLD	648	407	2.13 (1.49–3.03)	<0.001
Lifestyle-adjusted	MASLD	648	407	2.14 (1.50–3.05)	<0.001
Model 1 (age+sex)	FL	648	407	1.90 (1.34–2.70)	<0.001
Washout (≥1 yr)	MASLD	489	248	2.19 (1.30–3.71)	0.003
CKM early stage: 0–1 CM components at baseline. CKM late stage: ≥2 CM components. FL, ultrasonographic fatty liver alone. Lifestyle: smoking and drinking status. Baseline metabolic parameters were not included as covariates because they constitute the component variables of the CKM staging outcome.

## Sheet: S7
Table S7. Proportional hazards assumption tests (Schoenfeld residuals).
Model	Global P value	Assumption met?
Forward: CM count	0.222	Yes
Forward: CKM staging	0.209	Yes
Forward: all components	0.447	Yes
Reverse: MASLD → CKM	0.261	Yes

## Sheet: S8
Table S8. Subgroup analyses: HR per CM component for incident MASLD (forward cohort).
Subgroup	Level	N	Events	HR (95% CI)	P value
Sex	Female	1,161	179	1.45 (1.28–1.64)	<0.001
Sex	Male	894	115	1.41 (1.20–1.66)	<0.001
Age	<65 years	567	18	1.38 (0.88–2.16)	0.162
Age	≥65 years	1,488	276	1.50 (1.35–1.65)	<0.001
BMI	<23 kg/m²	921	93	1.28 (1.07–1.52)	0.007
BMI	≥23 kg/m²	1,133	201	1.38 (1.21–1.57)	<0.001
Each HR represents the per-unit increase in CM component count, adjusted for age and sex.
